# Supplementary material for: Rh(II)/Pd(0) Dual Catalysis: Carbenoid N-H Insertion/Allylation Cascade Reaction to Construct Highly Functionalized and Polysubstituted Pyrrolidines
Source: Molecules. 2024 Dec 13;29(24):5880. doi: 10.3390/molecules29245880 (PMC11676634; doi:10.3390/molecules29245880)
Supplement: Supplementary file 1 [file molecules-29-05880-s001.zip]

Archive with 1 entries (1 files):
- molecules-3354255-supplementary.pdf
